# Supplementary material for: Pain Reduction in Adults with Limb Spasticity Following Treatment with IncobotulinumtoxinA: A Pooled Analysis
Source: Toxins (Basel). 2021 Dec 11;13(12):887. doi: 10.3390/toxins13120887 (PMC8704318; doi:10.3390/toxins13120887)
Supplement: Supplementary file 1 [file toxins-13-00887-s001.zip]

Archive with 1 entries (1 files):
- toxins-1463098-SU-12.9-12.20.pdf
